# Supplementary material for: Transcriptomic Characterization of Miscanthus sacchariflorus × M. lutarioriparius and Its Implications for Energy Crop Development in the Semiarid Mine Area
Source: Plants (Basel). 2022 Jun 14;11(12):1568. doi: 10.3390/plants11121568 (PMC9227993; doi:10.3390/plants11121568)
Supplement: Supplementary file 1 [file plants-11-01568-s001.zip]

Archive with 3 entries (3 files):
- Table S1 The RNAseq data after being filtered and trimmed..pdf
- Table S2 List of Gene Differential Expression Multiples of Three Groups of Differential Genes.pdf
- Table S3 The Enrichment and Metabolism Pathways and Up.pdf
